# Supplementary material for: Memory load of information encoded amplifies the magnitude of hindsight bias
Source: PLoS One. 2023 Apr 10;18(4):e0283969. doi: 10.1371/journal.pone.0283969 (PMC10085031; doi:10.1371/journal.pone.0283969)
Supplement: S1 File — (XLSX) [file pone.0283969.s003.xlsx]

## Sheet: data
Hindsight Scale Index (HSI)
Absolute Value	LOW condition
Question No.	Sub1	Sub2	Sub3	Sub4	Sub5	Sub6	Sub7	Sub8	Sub9	Sub10	Sub11	Sub12	Sub13	Sub14	Sub15	Sub16	Sub17	Sub18	Sub19	Sub20	Sub21	Sub22	Sub23	Sub24	Sub25	Sub26	Sub27	Sub28	Sub29	Sub30	Sub31	Sub32	Sub33
1	1.51515	0	0	20	0	16.129	0	1.92308	0	2.98507	0	0	0	0	0	0	0	0	0	0	0	0	1.47059	3.1746	47.619	0	1.47059	0	0	6.45161	36.7647	0	0
3	7.69231	0	6.52174	1.42857	0	3.44828	0	31.1295	0	3.57143	0	13.0769	0	0	3.44828	0	0	14.2857	0	2.46914	0	0	0.358423	0	0	0	2.0979	3.57143	0	1.93504	0	3.84615	0
5	0	100	50	0	0	0	0	300	0	0	0	0	0	0	0	55.5556	20	0	0	0	0	0	0	700	0	166.667	0	55.5556	0	250	44.4444	9.09091	0
6	0	0	287.693	0	0	0	1.40548	0.159617	0	0	0	0	0	0	0	43.3651	3.8373	7.98085	0	0	0	17.3461	17.3461	0.130208	0	0	13.1904	0	0	0	0	0	34.6921
9	0	0	160	0	0	400	0	0	0	9.09091	0	0	4.16667	0	0	2.43902	0	0	0	0.840336	0	0	9.09091	100	0	0	0	0	0	40	22.7273	0	0
11	19800	0	39800	0	0	0	0	0	0	0	225	0	1800	0	0	0	19800	6.52174	0	25	0	202.041	0	202.041	0	0	4.25532	180	0	2.08333	98.0198	0	475
14	0	150	0	0	0	100	0	30	38.4615	25	0	0	0	0	50	55.5556	0	0	0	62.5	0	27.7778	0	133.333	83.3333	38.4615	0	0	43.4783	0	0	0	0
18	0	0	14.2857	0	0	150	90.3614	0.625	0	29.2035	64.3777	0	0	0	0	0	0	0	0	0	0	0	90.8581	94.6542	71.4286	0	306.25	0	0	71.4286	67.1642	75.7576	0
20	0	96.1538	0	0	0	250	0	20	0	0	0	0	0	0	0	99.5935	0	0	0	0	0	0	0	300	33.3333	0	300	0	0	54.3478	0	0	0
21	97.0874	0	0	0	0	0	6.84932	0	0	3.81679	0	250	166.667	0	0	203.571	0	0	0	0	0	416.667	0	2.5641	0	0	116.216	0	120.69	89.2857	0	0	10.2564
22	0	8.51064	0	31.746	0	0	0	0	0	15.1515	0	117.647	0	21.7391	0	7.93651	0	0	0	0	0	130.435	0	52.1739	0	41.0959	1.31579	0	0	0	0	0	16.2791
24	0	0	100	0	88.2353	0	0	24.1706	0	17.2414	87.7193	0	215.385	0	0	160.714	0	0	250	0	16.6667	4.65116	17.9856	25	100	0	0	2911.76	0	0	0	0	125
27	0	0	14.8515	0	0	0	0	100	12.5	0	0	0	0	0	0	0	0	0	0	0	0	0	0	81.25	0	0	0	100	0	8.82353	0	0	0
30	2.72109	109.375	23.9437	0	0	22.8758	0	34.4262	1.33333	17.4825	0	21.1864	11.2782	0	0	14.4928	84.7458	0	17.4825	0	122.34	7.5188	3.37838	0	17.4825	36.7647	4.90196	17.4825	84.7458	16.3399	0	0	12.1951
33	95.9596	0	221.429	0	0	0	28.5714	77.7778	0	0	95.9596	0	900	0	0	0	0	0	0	0	0	0	0	0	0	110.556	0	0	0	0	0	88.8889	0
42	0	75	0	0	0	0	0	200	0	0	0	100	50	0	0	33.3333	0	0	0	11.1111	0	100	0	0	0	0	0	0	0	150	30	0	0
44	2.32558	28.2297	1.49254	17.6471	8.04598	0	0	0	100	0	0	16.6667	0	0	0	52.9412	1.25	0	0	103.883	0	1.13636	0	15.7143	7.69231	0	0	12.5	0	5.26316	20	28.5714	42.8571
46	0	0	127.217	0	29.1928	0	22.421	0.431279	0	0	0	0	0	85.4555	0	0.0565227	0	0	0	0.28071	8.43811	0	0	43.9256	0	0	0	0	0	8.24572	0	2.28545	0
47	0	180	200	15.3846	0	0	0	0	0	0	0	0	0	0	0	0	0	0	0	0	0	22.2222	97.2973	0	80	120	13.3333	0	138.462	0	8	0	11.1111
50	1.75439	1.81818	0	0	0	0	0	0	0	83.3333	0	9.25926	0	0	0	18.3673	0	0	0	31.0078	148.438	0	142.857	17.5439	0	3.57143	0	0	0	20.4082	130.435	0	127.66
Hindsight Scale Index (HSI)
Absolute Value	HIGH condition
Question No.	Sub34	Sub35	Sub36	Sub37	Sub38	Sub39	Sub40	Sub41	Sub42	Sub43	Sub44	Sub45	Sub46	Sub47	Sub48	Sub49	Sub50	Sub51	Sub52	Sub53	Sub54	Sub55	Sub56	Sub57	Sub58	Sub59	Sub60	Sub61	Sub62	Sub63	Sub64	Sub65
1	0	1.49254	0	0	227.273	136.364	0	96.1538	0	0	0	8.77193	0	1.47059	0	1.51515	7.69231	71.4286	0	48.7805	58.1395	0	7.14286	0	0	0	4500	26.3158	0	2.5974	32.2581	1.44928
3	7.53425	85.7143	3.7037	14.2857	14.2857	0	7.14286	8.16327	2.7027	103.529	0	5.40541	0.671141	0	0	0	0	30.7692	0	11.1111	0	5.47945	9.09091	4.28571	7.69231	2.3569	23.0769	8.33333	3.44828	184.81	0	0
5	0	0	166.667	0	50	62.5	500	100	0	40	140	20	50	0	20	0	0	0	0	20.8333	15.7895	0	0	100	44.4444	50	50	55.5556	33.3333	0	12.5	0
6	2.13828	103.751	0	0	0	2.25056	0	2.25056	132.45	6.28437	1.50038	104.932	0	0	0	4.56969	0.838223	60.7112	0	0	0.391389	45.967	8.17661	23.4467	112.771	9.18836	12.4688	0	0	0	13.0095	2.30238
9	12.5	11.1111	83.3333	0	0	5.71429	121.875	86.6667	20	66.6667	0	44.4444	6.66667	120	28.5714	0	40	0	100	8.69565	8.69565	14.2857	200	0	240	80	300	80	87.5	21.3592	0	37.037
11	8.33333	0	225	0	4.25532	0	8.33333	6.81818	0	1000	0	0	0	0	0	0	16.6667	0	0	66.6667	9.09091	180	6.25	120.833	0	40	66.6667	4.25532	100	6600	0	6.25
14	0	0	62.5	0	0	62.5	0	600	62.5	0	14.2857	62.5	50	0	0	75	50	50	0	0	12.5	100	500	50	75	0	0	0	0	0	0	0
18	750	16.6667	1750	0	0	136.364	41.1765	884.661	500	5	26.3158	0	33.3333	0	0	0.597015	0	0	0	0	81.0811	20	93.1677	16.6667	0	0	1285.71	0	0	0	106.061	0
20	0	95.8904	0	0	0	57.1429	0	100	0	14.2857	128.571	0	62.5	0	23.0769	0	38.4615	0	100	78.9474	0	3500	83.3333	14.2857	0	16.6667	208.333	0	14.2857	0	0	0
21	0	0	0	105.263	0	126.316	51.7241	8.23529	0	92.233	0	131.579	0	20.8333	583.333	0	0	0	10.7143	91.8367	0	142.857	20.8333	666.667	2.5641	1.20482	12.3457	0	0	0	416.667	0
22	93.0233	0	37.7358	0	37.7358	0	0	108.108	46.0829	9.43396	2.73973	0	18.8679	0	0	4.41176	19.0476	58.8235	8.62069	0	16.129	10.4167	58.1395	90.9091	46.5116	3.77358	400	0	60.6061	35.3982	44.7761	33.3333
24	166.667	83.3333	0	0	2.43902	0	0	0	0	0	0	0	125	0	157.143	7.14286	125	83.3333	0	5.55556	0	0	0	17.6471	1.32743	0	0	0	114.634	111.111	0	1.90476
27	0	8.33333	55.5556	0	0	37.5	0	0	90.4762	0	6.45161	0	0	0	11.1111	19.0476	80	16.6667	100	0	16.8539	25	13.7255	20.8333	50	583.333	75	142.857	0	0	200	0
30	21.1864	2.17391	3.16456	73.5294	17.4825	87.4126	73.5294	20.2703	3.26797	0	0	17.4825	0	0	188.172	281.25	255.814	88.2353	0	19.1257	0	8.47458	84.7458	13.5135	0	37.037	157.343	42.3729	87.4126	69.1489	0	15.625
33	17.5	0	0	394.118	0	0	95.9596	0	110	0	42.8571	0	0	0	0	2.06186	0	50	0	20	45	0	0	0	0	0	50	0	0	66.6667	1385.71	0
42	0	0	41.6667	0	0	0	0	0	4	450	100	0	0	0	0	42.8571	0	83.3333	0	19.2308	19.2308	100	0	8.33333	0	0	33.3333	138.889	0	0	0	0
44	31.0345	12.5	13.3333	0	23.0769	14.2857	0	0	25	62	9.09091	0	2.24719	0	250	0	10.2564	64.7059	0	9.09091	0	111.765	0	16.6667	0	6.25	100	69.2308	0	3.26087	0	6.25
46	44.8813	1.14273	0	0	10.9965	0	33.4433	90.163	1.74398	54.0249	10.8752	0	0	0	17.0911	4.57091	0.226732	9.24749	0	33.4422	29.505	10.1898	20.439	204.35	1.06275	2.39492	31.5753	0.226989	0.34087	32.3986	0	0.226475
47	0	64.2857	15	0	0	0	0	4.34783	4.61538	40	0	107.463	0	200	20	0	0	0	80	0	4.93827	5.7971	0	0	0	600	48.7179	0	0	0	33.3333	0
50	0	3.7037	0	0	141.176	0	1.75439	8.62069	83.3333	3.57143	15.5172	0	12.2449	0	0	3.57143	0	0	5.55556	0	3.125	170.69	0	0	173.214	5.26316	500	5.26316	81.6327	0	32.7586	0
